# Supplementary material for: Evaluation of long lasting insecticidal nets in experimental huts and WHO PQT/VCP compliance: A systematic review
Source: PLoS One. 2025 Mar 12;20(3):e0318673. doi: 10.1371/journal.pone.0318673 (PMC11902051; doi:10.1371/journal.pone.0318673)
Supplement: S1 File — S1-Sheet 2: Inclusion additional data. S1-Sheet 3: Relative risk data. S1-Sheet 4: Risk of bias data. (XLSX) [file pone.0318673.s004.xlsx]

## Sheet: 1-All studies found
S.No	Authors	Title	Year	Journal	Included/Excluded	Name of the Data extractor	Date of Data extraction	Data Verified By	Eligibility Confirmation
1	Tungu et.al 2010	Evaluation of PermaNet 3.0 a deltamethrin-PBO combination net against Anopheles gambiae and pyrethroid resistant Culex quinquefasciatus mosquitoes: an experimental hut trial in Tanzania	2010	Malaria journal	Included	K. Divya Teja	20.10.2022	R. Amala	A. N. Shriram
2	Malima et.al 2013	Evaluation of the long-lasting insecticidal net Interceptor LN: laboratory and experimental hut studies against anopheline and culicine mosquitoes in northeastern Tanzania.	2013	Parasites & Vectors	Included	K. Divya Teja	20.10.2022	R. Amala	A. N. Shriram
3	Pennetier et.al 2013	Efficacy of Olyset® Plus, a New Long-Lasting Insecticidal Net Incorporating Permethrin and Piperonil-Butoxide against Multi-Resistant Malaria Vectors.	2013	PLOS ONE	Included	K. Divya Teja	20.10.2022	R. Amala	A. N. Shriram
4	Gunasekaran et.al 2014	Comparison of efficacy of five types of long-lasting insecticidal nets against Anopheles fluviatilis, the primary malaria vector in east-central India.	2014	J Med Entomol	Included	K. Divya Teja	20.10.2022	R. Amala	A. N. Shriram
5	Ngufor et.al 2014	Olyset Duo® (a Pyriproxyfen and Permethrin Mixture Net): An Experimental Hut Trial against Pyrethroid Resistant Anopheles gambiae and Culex quinquefasciatus in Southern Benin.	2014	PLoS One	Included	K. Divya Teja	06.02.2023	R. Amala	A. N. Shriram
6	Koffi et.al 2015	Efficacy of Olyset® Duo, a permethrin and pyriproxyfen mixture net against wild pyrethroid-resistant Anopheles gambiae s.s. from Côte d’Ivoire: an experimental hut trial	2015	Parasite	Included	K. Divya Teja	22.02.2023	R. Amala	A. N. Shriram
7	Tungu et.al 2015	Evaluation of ICON Maxx, a long-lasting treatment kit for mosquito nets: experimental hut trials against anopheline mosquitoes in Tanzania.	2015	Malaria Journal	Included	K. Divya Teja	25.04.2023	R. Amala	A. N. Shriram
8	Gunasekaran et.al 2016	An experimental hut evaluation of Olyset Plus, a long-lasting insecticidal net treated with a mixture of permethrin and piperonyl butoxide, against Anopheles fluviatilis in Odisha State, India	2016	Malaria Journal	Included	K. Divya Teja	25.03.2023	R. Amala	A. N. Shriram
9	Ketoh, G. K. et al.	Efficacy of two PBO long lasting insecticidal nets against natural populations of Anopheles gambiae s.l. in experimental huts, Kolokopé, Togo.	2018	PLoS One	Included	K. Divya Teja	04.03.2023	R. Amala	A. N. Shriram
10	Gunasekaran, K., et al.	Bio-efficacy of LifeNet, a deltamethrin incorporated long-lasting insecticidal net, as assessed in experimental huts against Anopheles fluviatilis, a major malaria vector in east-central India.	2018	Acta Trop.	Included	K. Divya Teja	04.03.2024	R. Amala	A. N. Shriram
11	Toe, K. H. et al.	Do bednets including piperonyl butoxide offer additional protection against populations of Anopheles gambiae s.l. that are highly resistant to pyrethroids? An experimental hut evaluation in Burkina Fasov.	2018	Med. Vet. Entomol.	Included	K. Divya Teja	09.05.2023	R. Amala	A. N. Shriram
12	Mahande, A. M., et al.	Bio-efficacy of DuraNet® long-lasting insecticidal nets against wild populations of Anopheles arabiensis in experimental huts.	2018	Trop. Med. Health	Included	K. Divya Teja	15.05.2023	R. Amala	A. N. Shriram
13	Camara, S. et al.	Efficacy of Interceptor® G2, a new long-lasting insecticidal net against wild pyrethroid-resistant Anopheles gambiae s.s. from Côte d’Ivoire: A semi-field trial.	2018	Parasite	Included	K. Divya Teja	15.05.2023	R. Amala	A. N. Shriram
14	Djènontin, A. et al.	Insecticidal and sterilizing effect of Olyset Duo®, a permethrin and pyriproxyfen mixture net against pyrethroid-susceptible and -resistant strains of Anopheles gambiae s.s.: A release-recapture assay in experimental huts.	2015	Parasite	Included	K. Divya Teja	15.05.2023	R. Amala	A. N. Shriram
15	Kasinathan, G. et al.	Evaluation of MAGNet, a long-lasting insecticidal mosquito net against Anopheles fluviatilis in experimental huts in India.	2019	Malar. J.	Included	K. Divya Teja	15.05.2023	R. Amala	A. N. Shriram
16	Bayili, K. et al.	Experimental hut evaluation of DawaPlus 3.0 LN and DawaPlus 4.0 LN treated with deltamethrin and PBO against free-flying populations of Anopheles gambiae s.l. in Vallée du Kou, Burkina Faso.	2019	PLoS One	Included	K. Divya Teja	21.05.2023	R. Amala	A. N. Shriram
17	Kweka, E. J. et al.	Bio-efficacy and wash resistance of MAGNet long-lasting insecticidal net against wild populations of Anopheles funestus in experimental huts in Muheza, Tanzania.	2019	Malar. J.	Included	K. Divya Teja	21.05.2023	R. Amala	A. N. Shriram
18	Oumbouke, W. A., et al.	Evaluation of standard pyrethroid based LNs (MiraNet and MagNet) in experimental huts against pyrethroid resistant Anopheles gambiae s.l. M’bé, Côte d’Ivoire: Potential for impact on vectorial capacity.	2019	PLoS One	Included	K. Divya Teja	21.05.2023	R. Amala	A. N. Shriram
19	Gunasekaran, K. et al.	Evaluation of DawaPlus 3.0 and DawaPlus 4.0, deltamethrin-PBO combination nets against pyrethroid-resistant Anopheles culicifacies in experimental huts in India.	2020	Malar. J.	Included	K. Divya Teja	21.05.2023	R. Amala	A. N. Shriram
20	Ngufor, C., et al.	Efficacy of Royal Guard, a new alpha-cypermethrin and pyriproxyfen treated mosquito net, against pyrethroid-resistant malaria vectors.	2020	Sci. Rep.	Included	K. Divya Teja	04.07.2023	R. Amala	A. N. Shriram
21	Kasinathan, G. et al.	Efficacy evaluation of Veeralin LN, a PBO-incorporated alpha-cypermethrin long-lasting insecticidal net against Anopheles culicifacies in experimental huts in Odisha State.	2020	Malar. J.	Included	K. Divya Teja	04.07.2023	R. Amala	A. N. Shriram
22	Clegban, C. M. Y. et al.	Evaluation of Yahe® and Panda® 2.0 long-lasting insecticidal nets against wild pyrethroid-resistant Anopheles gambiae s.l. from Côte d’Ivoire: an experimental hut trial.	2021	Parasites & Vectors	Included	K. Divya Teja	04.07.2023	R. Amala	A. N. Shriram
23	Tungu, P. K. et al.	Field evaluation of Veeralin, an alpha-cypermethrin + PBO long-lasting insecticidal net, against natural populations of Anopheles funestus in experimental huts in Muheza, Tanzania.	2021	Curr. Res. Parasitol. Vector-Borne Dis.	Included	K. Divya Teja	26.09.2023	R. Amala	A. N. Shriram
24	Tungu, P. K., et al.	Efficacy of interceptor® G2, a long-lasting insecticide mixture net treated with chlorfenapyr and alpha-cypermethrin against Anopheles funestus: experimental hut trials in north-eastern Tanzania.	2021	Malar. J.	Included	K. Divya Teja	26.9.2023	R. Amala	A. N. Shriram
25	Gebremariam et.al 2021	Evaluation of Long-Lasting Insecticidal Nets (DuraNet®) Under laboratory and Semi-Field Conditions Using Experimental Huts Against Anopheles Mosquitoes in Jimma Zone, Southwestern Ethiopia	2021	Environ Health Insights.	Included	K. Divya Teja	25.12.2023	R. Amala	A. N. Shriram
26	Azizi, S. et al.	Implementing OECD GLP principles for the evaluation of novel vector control tools: a case study with two novel LLINs, SafeNet® and SafeNet NF®.	2022	Malar. J.	Included	K. Divya Teja	25.12.2023	R. Amala	A. N. Shriram
27	Zahouli et.al 2023	Small-scale field evaluation of PermaNet® Dual (a long-lasting net coated with a mixture of chlorfenapyr and deltamethrin) against pyrethroid-resistant Anopheles gambiae mosquitoes from Tiassalé, Côte d’Ivoire	2023	Malar. J.	Included	K. Divya Teja	25.12.2023	R. Amala	A. N. Shriram
28	Yewhalaw, D. et al.	Bio-efficacy of selected long-lasting insecticidal nets against pyrethroid resistant Anopheles arabiensis from South-Western Ethiopia.	2012	Parasites and Vectors	Excluded	K. Divya Teja	14.07.2023	R. Amala	A. N. Shriram
29	Yovogan, B. et al.	Pre-intervention characteristics of the mosquito species in Benin in preparation for a randomized controlled trial assessing the efficacy of dual active-ingredient long-lasting insecticidal nets for controlling insecticideresistant malaria vectors.	2021	PLoS One	Excluded	K. Divya Teja	14.07.2023	R. Amala	A. N. Shriram
30	de Beyl, C. Z. et al.	Evaluation of community-based continuous distribution of long-lasting insecticide-treated nets in Toamasina II District, Madagascar.	2017	Malar. J.	Excluded	K. Divya Teja	14.07.2023	R. Amala	A. N. Shriram
31	Achee, N. L., Grieco, J. P., Andre, R. G., Rejmankova, E. & Roberts, D. R.	A mark-release-recapture study using a novel portable hut design to define the flight behavior of Anopheles darlingi in Belize, Central America.	2005	J. Am. Mosq. Control Assoc.	Excluded	K. Divya Teja	14.07.2023	R. Amala	A. N. Shriram
32	Welfare, F.	Action Plan for Scaling Up Long Lasting Insecticidal Nets for Malaria Control in India.	2009	Transportation Amst	Excluded	K. Divya Teja	20.10.2022	R. Amala	A. N. Shriram
33	Akoton, R. et al.	Experimental huts trial of the efficacy of pyrethroids/piperonyl butoxide Pbo) net treatments for controlling multi-resistant populations of anopheles funestus s.s. in kpomè, Southern Benin.	2018	Wellcome Open Res.	Excluded	K. Divya Teja	20.10.2022	R. Amala	A. N. Shriram
34	Asidi, A. N. et al.	Experimental hut comparisons of nets trated with carbamate or pyrethroid insecticides, washed or unwashed, against pyrethroid-resistant mosquitoes.	2004	Med. Vet. Entomol.	Excluded	K. Divya Teja	19.03.2023	R. Amala	A. N. Shriram
35	Asidi, A. N. et al.	Experimental hut evaluation of bednets treated with an organophosphate chlorpyrifos-methyl) or a pyrethroid lambdacyhalothrin) alone and in combination against insecticide-resistant Anopheles gambiae and Culex quinquefasciatus mosquitoes.	2005	Malar. J.	Excluded	K. Divya Teja	20.11.2022	R. Amala	A. N. Shriram
36	Babalola, O. J. et al.	Factors associated with utilization of LLINs among women of child-bearing age in Igabi, Kaduna State, Nigeria.	2019	Malar. J.	Excluded	K. Divya Teja	16.03.2023	R. Amala	A. N. Shriram
37	Badolo, A. et al.	Laboratory evaluation of Fendona 6SC® treated bednets and Interceptor® long-lasting nets against Anopheles gambiae s.l. in Burkina Faso.	2014	Parasitol. Res.	Excluded	K. Divya Teja	20.10.2022	R. Amala	A. N. Shriram
38	Bhatt, R. M., Sharma, S. N., Uragayala, S., Dash, A. P. & Kamaraju, R.	Effectiveness and durability of Interceptor long-lasting insecticidal nets in a malaria endemic area of central India.	2012	Malar. J.	Excluded	K. Divya Teja	16.03.2023	R. Amala	A. N. Shriram
39	Briet, O. et al.	Attrition, physical integrity and insecticidal activity of long-lasting insecticidal nets in sub-Saharan Africa and modelling of their impact on vectorial capacity.	2020	Malar. J.	Excluded	K. Divya Teja	16.03.2023	R. Amala	A. N. Shriram
40	Chourasia, M. K. et al.	Impact of long-lasting insecticidal nets on prevalence of subclinical malaria among children in the presence of pyrethroid resistance in Anopheles culicifacies in Central India.	2017	Int. J. Infect. Dis.	Excluded	K. Divya Teja	21.12.2022	R. Amala	A. N. Shriram
41	Borne, N. V., Control, D. & Centre, N.	Revised Common Protocol for Uniform Evaluation of Public Health Pesticides including Bio-larvicides for use in Vector Control.	2014	Protocol	Excluded	K. Divya Teja	16.03.2023	R. Amala	A. N. Shriram
42	Cook, J. et al.	Implications of insecticide resistance for malaria vector control with long-lasting insecticidal nets: Trends in pyrethroid resistance during a WHO-coordinated multi-country prospective study.	2018	Parasites and Vectors	Excluded	K. Divya Teja	20.10.2022	R. Amala	A. N. Shriram
43	Dabiré, R. K. et al.	Personal protection of long lasting insecticide-treated nets in areas of Anopheles gambiae s.s. resistance to pyrethroids.	2006	Malar. J.	Excluded	K. Divya Teja	16.03.2023	R. Amala	A. N. Shriram
44	Darriet, F. et al.	Impact de la résistance aux pyréthrinoïdes sur l’efficacité des moustiquaires imprégnées dans la prévention du paludisme : Résultats des essais en cases expérimentales avec la deltaméthrine SC.	2000	Bull. la Soc. Pathol. Exot.	Excluded	K. Divya Teja	16.03.2023	R. Amala	A. N. Shriram
45	Dhiman, S. & Veer, V.	Culminating anti-malaria efforts at long lasting insecticidal net?	2014	J. Infect. Public Health	Excluded	K. Divya Teja	20.11.2022	R. Amala	A. N. Shriram
46	Diouf, E. H. et al.	Evaluation of the residual efficacy and physical durability of five long-lasting insecticidal nets LLINs) in Senegal.	2022	Malar. J.	Excluded	K. Divya Teja	16.03.2023	R. Amala	A. N. Shriram
47	Doda, Z., Solomon, T., Loha, E., Gari, T. & Lindtjørn, B.	A qualitative study of use of long-lasting insecticidal nets LLINs) for intended and unintended purposes in Adami Tullu, East Shewa Zone, Ethiopia.	2018	Malar. J.	Excluded	K. Divya Teja	20.11.2022	R. Amala	A. N. Shriram
48	Erlanger, T. E. et al.	Field issues related to effectiveness of insecticide-treated nets in Tanzania.	2004	Med. Vet. Entomol.	Excluded	K. Divya Teja	16.03.2023	R. Amala	A. N. Shriram
49	Fettene, M., Balkew, M. & Gimblet, C.	Utilization, retention and bio-efficacy studies of PermaNet®in selected villages in Buie and Fentalie districts of Ethiopia.	2009	Malar. J.	Excluded	K. Divya Teja	20.10.2022	R. Amala	A. N. Shriram
50	Fongnikin, A. et al.	Efficacy of Fludora® Fusion a mixture of deltamethrin and clothianidin) for indoor residual spraying against pyrethroid-resistant malaria vectors: Laboratory and experimental hut evaluation.	2020	Parasites and Vectors	Excluded	K. Divya Teja	16.03.2023	R. Amala	A. N. Shriram
51	Gonahasa, S. et al.	LLIN Evaluation in Uganda Project LLINEUP): Factors associated with ownership and use of long-lasting insecticidal nets in Uganda: A cross-sectional survey of 48 districts ISRCTN17516395 ISRCTN.	2018	Malar. J.	Excluded	K. Divya Teja	16.03.2023	R. Amala	A. N. Shriram
52	Gouissi, F. M. et al.	Assessment of long-lasting insecticidal nets LLINs) on vectors and malaria transmission in the commune of Aguegues, Benin.	2012	BioImpacts	Excluded	K. Divya Teja	19.03.2023	R. Amala	A. N. Shriram
53	N’Guessan, R., Darriet, F., Doannio, J. M. C., Chandre, F. & Carnevale, P.	Olyset Net® efficacy against pyrethroid-resistant Anopheles gambiae and Culex quinquefasciatus after 3 years’ field use in Côte d’Ivoire.	2001	Med. Vet. Entomol.	Excluded	K. Divya Teja	20.11.2022	R. Amala	A. N. Shriram
54	World Health Organization WHO	Guidelines for Laboratory and Field-Testing of Long-Lasting Insecticidal Nets.	2013	WHO	Excluded	K. Divya Teja	20.10.2022	R. Amala	A. N. Shriram
55	Programme, N. V. B. D. C.	Compendium on Entomological Surveillance & Vector Control in India.	2016	WHO	Excluded	K. Divya Teja	06.02.2023	R. Amala	A. N. Shriram
56	Harvey, S. A. et al.	Trials of improved practices TIPs): A strategy for making long-lasting nets last longer?	2013	Am. J. Trop. Med. Hyg.	Excluded	K. Divya Teja	06.02.2023	R. Amala	A. N. Shriram
57	Herrera-Bojórquez, J. et al.	Efficacy of Long-lasting Insecticidal Nets with Declining Physical and Chemical Integrity on Aedes aegypti Diptera: Culicidae	2020	J. Med. Entomol.	Excluded	K. Divya Teja	20.10.2022	R. Amala	A. N. Shriram
58	Innovation to Impact.	Strain Characterisation of Resistant Mosquitoes for Monitoring Bioefficacy in ITNs Treated with Two Active Ingredients	2022	SOP	Excluded	K. Divya Teja	20.10.2022	R. Amala	A. N. Shriram
59	KCMUCo, CREC, I.	Experimental Hut Preparation and Running- Phase II LLIN Trials.	2018	Guidelines	Excluded	K. Divya Teja	21.12.2022	R. Amala	A. N. Shriram
60	IRSS, KCMUCo, I.	Net Washing for Phase II LLIN Trials.	2018	Guidelines	Excluded	K. Divya Teja	06.02.2023	R. Amala	A. N. Shriram
61	Irish, S. et al.	Loss of protection with insecticide-treated nets against pyrethroid-resistant Culex quinquefasciatus mosquitoes once nets become holed: An experimental hut study.	2008	Parasites and Vectors	Excluded	K. Divya Teja	06.02.2023	R. Amala	A. N. Shriram
62	Janko, M. M., Churcher, T. S., Emch, M. E. & Meshnick, S. R.	Strengthening long-lasting insecticidal nets effectiveness monitoring using retrospective analysis of cross-sectional, population-based surveys across sub-Saharan Africa.	2018	Sci. Rep.	Excluded	K. Divya Teja	20.11.2022	R. Amala	A. N. Shriram
63	Kikankie, C. K. et al.	The infectivity of the entomopathogenic fungus Beauveria bassiana to insecticide-resistant and susceptible Anopheles arabiensis mosquitoes at two different temperatures.	2010	Malar. J.	Excluded	K. Divya Teja	06.02.2023	R. Amala	A. N. Shriram
64	Kilian, A. et al.	Long-term field performance of a polyester-based long-lasting insecticidal mosquito net in rural Uganda.	2008	Malar. J.	Excluded	K. Divya Teja	19.03.2023	R. Amala	A. N. Shriram
65	Kilian, A. et al.	Evidence for a useful life of more than three years for a polyester-based long-lasting insecticidal mosquito net in Western Uganda.	2011	Malar. J.	Excluded	K. Divya Teja	12.03.2023	R. Amala	A. N. Shriram
66	Killeen, G. F. et al.	The importance of considering community-level effects when selecting insecticidal malaria vector products.	2011	Parasites and Vectors	Excluded	K. Divya Teja	19.03.2023	R. Amala	A. N. Shriram
67	Kitau, J. et al.	Laboratory and experimental hut evaluation of a long-lasting insecticide treated blanket for protection against mosquitoes.	2014	Parasites and Vectors	Excluded	K. Divya Teja	21.12.2022	R. Amala	A. N. Shriram
68	Kleinschmidt, I. et al.	Implications of insecticide resistance for malaria vector control with long-lasting insecticidal nets: a WHO-coordinated, prospective, international, observational cohort study.	2018	Lancet Infect. Dis.	Excluded	K. Divya Teja	06.02.2023	R. Amala	A. N. Shriram
69	Kulkarni, M. A. et al.	Efficacy of pyrethroid-treated nets against malaria vectors and nuisance-biting mosquitoes in Tanzania in areas with long-term insecticide-treated net use.	2007	Trop. Med. Int. Heal.	Excluded	K. Divya Teja	20.11.2022	R. Amala	A. N. Shriram
70	Lengeler, C.	Insecticide-treated bed nets and curtains for preventing malaria.	2004	Cochrane Database Syst. Rev.	Excluded	K. Divya Teja	19.03.2023	R. Amala	A. N. Shriram
71	London, L. et al.	The ethics of human volunteer studies involving experimental exposure to pesticides: Unanswered dilemmas.	2010	Environ. Heal. A Glob. Access Sci. Source	Excluded	K. Divya Teja	12.03.2023	R. Amala	A. N. Shriram
72	UNICEF.	Long-lasting Insecticidal Nets: Supply Update UNICEF Supply Division.	2020	Report	Excluded	K. Divya Teja	19.03.2023	R. Amala	A. N. Shriram
73	Villalta, E. L. et al.	Evaluation of the durability and use of long‐lasting insecticidal nets in Nicaragua.	2021	Malar. J.	Excluded	K. Divya Teja	19.03.2023	R. Amala	A. N. Shriram
74	Soleimani-Ahmadi, M. et al.	Field evaluation of permethrin long-lasting insecticide treated nets Olyset ®) for malaria control in an endemic area, southeast of Iran.	2012	Acta Trop.	Excluded	K. Divya Teja	12.03.2023	R. Amala	A. N. Shriram
75	Maiteki-Sebuguzi, C. et al.	Effect of long-lasting insecticidal nets with and without piperonyl butoxide on malaria indicators in Uganda LLINEUP): final results of a cluster-randomised trial embedded in a national distribution campaign.	2023	Lancet Infect. Dis.	Excluded	K. Divya Teja	21.12.2022	R. Amala	A. N. Shriram
76	Malima, R. et al.	Experimental hut evaluation of a novel long-lasting non-pyrethroid durable wall lining for control of pyrethroid-resistant Anopheles gambiae and Anopheles funestus in Tanzania.	2017	Malar. J.	Excluded	K. Divya Teja	20.11.2022	R. Amala	A. N. Shriram
77	Malima, R. C. et al.	An experimental hut evaluation of Olyset® nets against anopheline mosquitoes after seven years use in Tanzanian villages.	2008	Malar. J.	Excluded	K. Divya Teja	19.03.2023	R. Amala	A. N. Shriram
78	Masaninga, F. et al.	Insecticide-treated nets mass distribution campaign: Benefits and lessons in Zambia.	2018	Malar. J.	Excluded	K. Divya Teja	19.03.2023	R. Amala	A. N. Shriram
79	Massue, D. J. et al.	Comparative performance of three experimental hut designs for measuring malaria vector responses to insecticides in Tanzania.	2016	Malar. J.	Excluded	K. Divya Teja	06.02.2023	R. Amala	A. N. Shriram
80	Massue, D. J. et al.	Comparing the new Ifakara Ambient Chamber Test with WHO cone and tunnel tests for bioefficacy and non-inferiority testing of insecticide-treated nets.	2019	Malar. J.	Excluded	K. Divya Teja	19.03.2023	R. Amala	A. N. Shriram
81	Mechan, F. et al.	LLIN evaluation in Uganda project LLINEUP): The fabric integrity, chemical content and bioefficacy of long-lasting insecticidal nets treated with and without piperonyl butoxide across two years of operational use in Uganda.	2022	Curr. Res. Parasitol. Vector-Borne Dis.	Excluded	K. Divya Teja	23.12.2022	R. Amala	A. N. Shriram
82	Messenger, L. A. et al.	Effects of next-generation, dual-active-ingredient, long-lasting insecticidal net deployment on insecticide resistance in malaria vectors in Tanzania: an analysis of a 3-year, cluster-randomised controlled trial.	2023	Lancet Planet. Heal.	Excluded	K. Divya Teja	20.11.2022	R. Amala	A. N. Shriram
83	Minakawa, N. et al.	A large-scale field trial to evaluate the efficacy of bacillus larvicides for controlling malaria in western Kenya: Study design and methods.	2007	Trop. Med. Health	Excluded	K. Divya Teja	19.03.2023	R. Amala	A. N. Shriram
84	Minakawa, N. et al.	Long-lasting insecticidal nets incorporating piperonyl butoxide reduce the risk of malaria in children in Western Kenya: A cluster randomized controlled trial.	2021	Am. J. Trop. Med. Hyg.	Excluded	K. Divya Teja	19.03.2023	R. Amala	A. N. Shriram
85	Morgan, J. et al.	Physical durability of two types of long-lasting insecticidal nets LLINs) three years after a mass LLIN distribution campaign in Mozambique, 2008-2011.	2015	Am. J. Trop. Med. Hyg.	Excluded	K. Divya Teja	20.11.2022	R. Amala	A. N. Shriram
86	Mosha, J. F. et al.	Effectiveness and cost-effectiveness against malaria of three types of dual-active-ingredient long-lasting insecticidal nets LLINs) compared with pyrethroid-only LLINs in Tanzania: a four-arm, cluster-randomised trial.	2022	Lancet	Excluded	K. Divya Teja	12.03.2023	R. Amala	A. N. Shriram
87	Musa, J. J. et al.	Long-lasting insecticidal nets retain bio-efficacy after 5 years of storage: Implications for malaria control programmes.	2020	Malar. J.	Excluded	K. Divya Teja	23.12.2022	R. Amala	A. N. Shriram
88	Directorate, National, Programme, V. B. D. C., Family, M. of H. and & Welfare.	National Framework for Malaria Elimination in India 2016-2030.	2016	Guidlines	Excluded	K. Divya Teja	10.03.2023	R. Amala	A. N. Shriram
89	NVBDCP	Directorate of National Vector Borne Disease Control Programme.	2022	The National Strategic Plan for Malaria Elimination.	Excluded	K. Divya Teja	10.03.2023	R. Amala	A. N. Shriram
90	Ngufor, C. et al.	Combining organophosphate-Treated wall linings and long-lasting insecticidal nets fails to provide additional control over long-lasting insecticidal nets alone against multiple insecticide-resistant Anopheles gambiae in Côte d’Ivoire: An experimental hut .	2014	Malar. J.	Excluded	K. Divya Teja	10.03.2023	R. Amala	A. N. Shriram
91	Ngufor, C. et al.	Insecticide resistance profile of Anopheles gambiae from a phase II field station in Cové, southern Benin: Implications for the evaluation of novel vector control products.	2015	Malar. J.	Excluded	K. Divya Teja	10.03.2023	R. Amala	A. N. Shriram
92	Ngufor, C. et al.	Combining indoor residual spraying with chlorfenapyr and long-lasting insecticidal bed nets for improved control of pyrethroid-resistant Anopheles gambiae: An experimental hut trial in Benin.	2011	Malar. J.	Excluded	K. Divya Teja	23.12.2022	R. Amala	A. N. Shriram
93	Ngufor, C. et al.	Insecticide-treated net wall hangings for malaria vector control: An experimental hut study in north-eastern Tanzania.	2014	Malar. J.	Excluded	K. Divya Teja	10.03.2023	R. Amala	A. N. Shriram
94	Ngufor, C. et al.	Insecticide resistance profile of Anopheles gambiae from a phase II field station in Cové, southern Benin: Implications for the evaluation of novel vector control products.	2015	Malar. J.	Excluded	K. Divya Teja	12.03.2023	R. Amala	A. N. Shriram
95	Ngufor, C. et al.	Chlorfenapyr A Pyrrole Insecticide) applied alone or as a mixture with alpha-cypermethrin for indoor residual Spraying against pyrethroid resistant Anopheles gambiae sl: An experimental hut study in Cove, Benin.	2016	PLoS One	Excluded	K. Divya Teja	20.11.2022	R. Amala	A. N. Shriram
96	Ngufor, C. et al.	Which intervention is better for malaria vector control: Insecticide mixture long-lasting insecticidal nets or standard pyrethroid nets combined with indoor residual spraying?	2017	Malar. J.	Excluded	K. Divya Teja	10.03.2023	R. Amala	A. N. Shriram
97	Ngufor, C. et al.	Comparative efficacy of two pyrethroid-piperonyl butoxide nets Olyset Plus and PermaNet 3.0) against pyrethroid resistant malaria vectors: a non-inferiority assessment.	2022	Malar. J.	Excluded	K. Divya Teja	10.03.2023	R. Amala	A. N. Shriram
98	Ntuku, H. M. et al.	Long-lasting insecticidal net LLIN) ownership, use and cost of implementation after a mass distribution campaign in Kasaï Occidental Province, Democratic Republic of Congo.	2017	Malar. J.	Excluded	K. Divya Teja	10.03.2023	R. Amala	A. N. Shriram
99	Nuwamanya, S. et al.	Utilization of Long-Lasting Insecticide Treated Nets and Parasitaemia at 6 Months after a Mass Distribution Exercise among Households in Mbarara Municipality, Uganda: A Cross-Sectional Community Based Study.	2018	Malar. Res. Treat.	Excluded	K. Divya Teja	23.12.2022	R. Amala	A. N. Shriram
100	Okia, M. et al.	Bioefficacy of long-lasting insecticidal nets against pyrethroid-resistant populations of Anopheles gambiae s.s. from different malaria transmission zones in Uganda.	2013	Parasites and Vectors	Excluded	K. Divya Teja	12.03.2023	R. Amala	A. N. Shriram
101	Okumu, F.	The fabric of life: What if mosquito nets were durable and widely available but insecticide-free?	2020	Malar. J.	Excluded	K. Divya Teja	24.03.2023	R. Amala	A. N. Shriram
102	Omonijo, A. & Omonijo, A. O.	Assessment of the Status of Awareness, Ownership, and Usage of Long-Lasting Insecticide Treated Nets after Mass Distribution in Ekiti State, Nigeria.	2019	J. Parasitol. Res.	Excluded	K. Divya Teja	24.03.2023	R. Amala	A. N. Shriram
103	Owusu, H. F. & Müller, P.	How important is the angle of tilt in the WHO cone bioassay?	2016	Malar. J.	Excluded	K. Divya Teja	06.02.2023	R. Amala	A. N. Shriram
104	Oxborough, R. M. et al.	Susceptibility testing of Anopheles malaria vectors with the neonicotinoid insecticide clothianidin; Results from 16 African countries, in preparation for indoor residual spraying with new insecticide formulations.	2019	Malar. J.	Excluded	K. Divya Teja	24.03.2023	R. Amala	A. N. Shriram
105	Smith Paintain, L. et al.	Evaluation of a universal long-lasting insecticidal net LLIN) distribution campaign in Ghana: Cost effectiveness of distribution and hang-up activities.	2014	Malar. J.	Excluded	K. Divya Teja	20.11.2022	R. Amala	A. N. Shriram
106	Passah, M. et al.	Implementation and acceptance of government-sponsored malaria control interventions in Meghalaya, India.	2022	Malar. J.	Excluded	K. Divya Teja	25.04.2023	R. Amala	A. N. Shriram
107	LLC, Q.	EVALUATION (PHASE II) OF THE UNIVERSAL COVERAGE CAMPAIGN FOR LONG-LASTING INSECTICIDAL NETS IN UGANDA	2016	Report	Excluded	K. Divya Teja	17.03.2023	R. Amala	A. N. Shriram
108	Oxborough, R. M.	Laboratory and experimental hut evaluation of mosquito net and indoor residual spray IRS) insecticides for improved malaria control.	2014	Thesis	Excluded	K. Divya Teja	17.03.2023	R. Amala	A. N. Shriram
109	Phonjatturas, K., Paul, J., Corbel, V., Chareonviriyaphap, T. & Juntarajumnong, W.	Laboratory evaluation of novel long-lasting insecticidal nets on Aedes aegypti L., using a high-throughput screening system.	2021	Agric. Nat. Resour.	Excluded	K. Divya Teja	25.04.2023	R. Amala	A. N. Shriram
110	Picado, A. et al.	Longlasting insecticidal nets for prevention of Leishmania donovani infection in India and Nepal: paired cluster randomised trial.	2010	BMJ	Excluded	K. Divya Teja	17.03.2023	R. Amala	A. N. Shriram
111	Raghavendra, K. et al.	Monitoring of long-lasting insecticidal nets LLINs) coverage versus utilization: A community-based survey in malaria endemic villages of Central India.	2017	Malar. J.	Excluded	K. Divya Teja	23.12.2022	R. Amala	A. N. Shriram
112	Randriamaherijaona, S. et al.	Do holes in long-lasting insecticidal nets compromise their efficacy against pyrethroid resistant Anopheles gambiae and Culex quinquefasciatus? Results from a release-recapture study in experimental huts.	2015	Malar. J.	Excluded	K. Divya Teja	20.11.2022	R. Amala	A. N. Shriram
113	Randriamaherijaona, S., Raharinjatovo, J. & Boyer, S.	Durability monitoring of long-lasting insecticidal mosquito) nets LLINs) in Madagascar: Physical integrity and insecticidal activity.	2017	Parasites and Vectors	Excluded	K. Divya Teja	24.03.2023	R. Amala	A. N. Shriram
114	WHO.	Report of the WHO Informal Consultation. Guidelines for the supplementary load testing of bridges	1998	Guidelines	Excluded	K. Divya Teja	20.11.2022	R. Amala	A. N. Shriram
115	Rowland, M. et al.	A New Long-Lasting Indoor Residual Formulation of the Organophosphate Insecticide Pirimiphos Methyl for Prolonged Control of Pyrethroid-Resistant Mosquitoes: An Experimental Hut Trial in Benin.	2013	PLoS One	Excluded	K. Divya Teja	18.04.2023	R. Amala	A. N. Shriram
116	Russell, T. L. et al.	Impact of promoting longer-lasting insecticide treatment of bed nets upon malaria transmission in a rural Tanzanian setting with pre-existing high coverage of untreated nets.	2010	Malar. J.	Excluded	K. Divya Teja	17.03.2023	R. Amala	A. N. Shriram
117	Sagnon, N. F. et al.	To assess whether addition of pyriproxyfen to long-lasting insecticidal mosquito nets increases their durability compared to standard long-lasting insecticidal mosquito nets: Study protocol for a randomised controlled trial.	2015	Trials	Excluded	K. Divya Teja	18.04.2023	R. Amala	A. N. Shriram
118	Sahu, S. S. et al.	Evaluation of bio-efficacy and durability of long-lasting insecticidal nets distributed by malaria elimination programme in Eastern India.	2020	Malar. J.	Excluded	K. Divya Teja	18.04.2023	R. Amala	A. N. Shriram
119	Sangoro et.al	A cluster-randomized controlled trial to assess the effectiveness of using 15% DEET topical repellent with long-lasting insecticidal nets LLINs) compared to a placebo lotion on malaria transmission.	2014	Malar. J.	Excluded	K. Divya Teja	20.11.2022	R. Amala	A. N. Shriram
120	Sharma, S. K. et al.	Village-scale evaluation of mosquito nets treated with a tablet formulation of deltamethrin against malaria vectors.	2005	Med. Vet. Entomol.	Excluded	K. Divya Teja	24.03.2023	R. Amala	A. N. Shriram
121	Sharma, S. K. et al.	Wash-resistance and field evaluation of alphacypermethrin treated long-lasting insecticidal net Interceptor®) against malaria vectors Anopheles culicifacies and Anopheles fluviatilis in a tribal area of Orissa, India.	2010	Acta Trop.	Excluded	K. Divya Teja	18.04.2023	R. Amala	A. N. Shriram
122	Sluydts, V. et al.	Efficacy of topical mosquito repellent picaridin) plus long-lasting insecticidal nets versus long-lasting insecticidal nets alone for control of malaria: a cluster randomised controlled trial.	2016	Lancet Infect. Dis.	Excluded	K. Divya Teja	17.03.2023	R. Amala	A. N. Shriram
123	De Sousa, J. O., De Albuquerque, B. C., Coura, J. R. & Suárez-Mutis, M. C.	Use and retention of long-lasting insecticidal nets LLINs) in a malaria risk area in the Brazilian Amazon: A 5-year follow-up intervention.	2019	Malar. J.	Excluded	K. Divya Teja	17.03.2023	R. Amala	A. N. Shriram
124	Staedke, S. G. et al.	Effect of long-lasting insecticidal nets with and without piperonyl butoxide on malaria indicators in Uganda LLINEUP): a pragmatic, cluster-randomised trial embedded in a national LLIN distribution campaign.	2020	Lancet	Excluded	K. Divya Teja	18.04.2023	R. Amala	A. N. Shriram
125	WHO.	Test Procedures for Insecticide Resistance Monitoring in Malaria Vector Mosquitoes.	2013	WHO Report	Excluded	K. Divya Teja	24.03.2023	R. Amala	A. N. Shriram
126	World Health Organization WHO	Test Procedures for Insecticide Resistance Monitoring in Malaria Vector Mosquitoes	2016	WHO Report	Excluded	K. Divya Teja	06.02.2023	R. Amala	A. N. Shriram
127	Toé, K. H. et al.	Assessing the impact of the addition of pyriproxyfen on the durability of permethrin-treated bed nets in Burkina Faso: A compound-randomized controlled trial.	2019	Malar. J.	Excluded	K. Divya Teja	25.04.2023	R. Amala	A. N. Shriram
128	Tomass, Z., Alemayehu, B., Balkew, M. & Leja, D.	Knowledge, attitudes and practice of communities of Wolaita, Southern Ethiopia about long-lasting insecticidal nets and evaluation of net fabric integrity and insecticidal activity.	2016	Parasites and Vectors	Excluded	K. Divya Teja	25.04.2023	R. Amala	A. N. Shriram
129	Tungu, P. et al.	Interceptor® long-lasting insecticidal net: Phase III evaluation over three years of household use and calibration with Phase II experimental hut outcomes.	2016	Parasites and Vectors	Excluded	K. Divya Teja	20.11.2022	R. Amala	A. N. Shriram
130	Tungu, P. K., Sudi, W. S., Kaur, H., Magesa, S. M. & Rowland, M.	Bio-efficacy and wash-fastness of a lambda-cyhalothrin long-lasting insecticide treatment kit ICON® Maxx) against mosquitoes on various polymer materials.	2021	Malar. J.	Excluded	K. Divya Teja	18.04.2023	R. Amala	A. N. Shriram
131	Safari, B.	In-Country Management and Distribution of Long Lasting Insecticide-Treated Nets: A LOGISTICS GUIDE FOR IMPLEMENTERS.	2014	Guidlines	Excluded	K. Divya Teja	17.03.2023	R. Amala	A. N. Shriram
132	USAID.	Mass Distribution of Long Lasting Insecticidal Nets for Universal Coverage in Uganda Evaluation Report.	2015	Report	Excluded	K. Divya Teja	18.04.2023	R. Amala	A. N. Shriram
133	Vinit, R. et al.	Decreased bioefficacy of long-lasting insecticidal nets and the resurgence of malaria in Papua New Guinea.	2020	Nat. Commun.	Excluded	K. Divya Teja	17.03.2023	R. Amala	A. N. Shriram
134	Villalta et.al	Evaluation of the durability and use of longlasting insecticidal nets in Nicaragua	2021	Malar. J.	Excluded	K. Divya Teja	17.03.2023	R. Amala	A. N. Shriram
135	White, M. T. et al.	Mathematical modelling of the impact of expanding levels of malaria control interventions on Plasmodium vivax.	2018	Nat. Commun.	Excluded	K. Divya Teja	25.04.2023	R. Amala	A. N. Shriram
136	World Health Organization.	Guidelines for laboratory and field-testing of long-lasting insecticidal nets.	2005	Who/Htm/Ntd/Whopes/2013.1	Excluded	K. Divya Teja	17.03.2023	R. Amala	A. N. Shriram
137	World Health Organization.	Mosquito adulticides for indoor residual spraying and treatment of mosquito nets	2006	WHO Report	Excluded	K. Divya Teja	17.03.2023	R. Amala	A. N. Shriram
138	World Health Organization WHO	World Health Organization & WHO Pesticide Evaluation Scheme.	2013	Guidelines for Efficacy Testing of Spatial Repellents.	Excluded	K. Divya Teja	20.11.2022	R. Amala	A. N. Shriram
139	Luine Sweeny, T. & Barr, A. R.	Sex ratio distortion caused by meiotic drive in a mosquito, Culex pipiens L.	1978	Genetics	Excluded	K. Divya Teja	17.03.2023	R. Amala	A. N. Shriram
140	World Health Organization WHO	World Health Organization WHO Insecticide Resistance and Vector Control.	1960	WHO Report	Excluded	K. Divya Teja	25.04.2023	R. Amala	A. N. Shriram
141	World Health Organization WHO	Standard Operating Procedure for Testing Insecticide Susceptibility of Adult Mosquitoes in WHO Tube Tests.	2022	WHO Report	Excluded	K. Divya Teja	12.03.2023	R. Amala	A. N. Shriram
142	Wuletaw, Y. A. H. B.	Protocol for Evaluation of the Efficacy of Long-Lasting Insecticide Treated Nets under Field Conditions in Ethiopia.	2016	Protocol	Excluded	K. Divya Teja	18.04.2023	R. Amala	A. N. Shriram
143	Yeebiyo et.al	Short persistence of bendiocarb sprayed on pervious walls and its implication for the indoor residual spray program in Ethiopia	2016	Parasites & Vectors	Excluded	K. Divya Teja	18.04.2023	R. Amala	A. N. Shriram
144	Van roey et.al	A phase III trial to evaluate the efficacy, fabric integrity and community acceptance of Netprotect® using a recommended long-lasting insecticidal net as positive control	2014	Malar. J.	Excluded	K. Divya Teja	18.04.2023	R. Amala	A. N. Shriram
145	Martin et.al	Durability of three types of dual active ingredient long-lasting insecticidal net compared to a pyrethroid-only LLIN in Tanzania: methodology for a prospective cohort study nested in a cluster randomized controlled trial	2022	Malar. J.	Excluded	K. Divya Teja	18.04.2023	R. Amala	A. N. Shriram

## Sheet: 2-Additional Data
S.No	Authors	Title	Year	Journal	Chemical Analysis	Resistance status	Side effects	Latin square design	Bioefficacy
40	Tungu et.al 2010	Evaluation of PermaNet 3.0 a deltamethrin-PBO combination net against Anopheles gambiae and pyrethroid resistant Culex quinquefasciatus mosquitoes: an experimental hut trial in Tanzania	2010	Malaria journal	Available in the paper	Susceptibile	Not reported in paper	Arms were rotated 3 times (3x3) as per latin square design	Before and after
41	Malima et.al 2013	Evaluation of the long-lasting insecticidal net Interceptor LN: laboratory and experimental hut studies against anopheline and culicine mosquitoes in northeastern Tanzania.	2013	Parasites & Vectors	Available in the paper	Susceptibile	Monitored for side effects not reported any	Arms were rotated 2 times (2x2) as per latin square design	Before and after
42	Pennetier et.al 2013	Efficacy of Olyset® Plus, a New Long-Lasting Insecticidal Net Incorporating Permethrin and Piperonil-Butoxide against Multi-Resistant Malaria Vectors	2013	PLOS ONE	Available in the paper	Resistance	Monitored for side effects not reported any	Arms were rotated 2 times (2x2) as per latin square design	Before and after
43	Gunasekaran et.al 2014	Comparison of efficacy of five types of long-lasting insecticidal nets against Anopheles fluviatilis, the primary malaria vector in east-central India.	2014	J Med Entomol	Available in the paper	Susceptibile	Monitored for side effects not reported any	Followed Latin square design	Before and after
44	Ngufor et.al 2014	Olyset Duo® (a Pyriproxyfen and Permethrin Mixture Net): An Experimental Hut Trial against Pyrethroid Resistant Anopheles gambiae and Culex quinquefasciatus in Southern Benin.	2014	PLoS One	Not available in the paper	Resistance	Not reported in paper	Followed Latin square design	Before and after
45	Koffi et.al 2015	Efficacy of Olyset® Duo, a permethrin and pyriproxyfen mixture net against wild pyrethroid-resistant Anopheles gambiae s.s. from Côte d’Ivoire: an experimental hut trial	2015	Parasite	Not available in the paper	Resistance	No adverse effects reported	Randomly rotated among the arms	Before and after
46	Tungu et.al 2015	Evaluation of ICON Maxx, a long-lasting treatment kit for mosquito nets: experimental hut trials against anopheline mosquitoes in Tanzania.	2015	Malaria Journal	Mentioned in paper	Susceptibile	Monitored for side effects not reported any	Arms were rotated 1 time as per latin square design	Before and after
47	Gunasekaran et.al 2016	An experimental hut evaluation of Olyset Plus, a long-lasting insecticidal net treated with a mixture of permethrin and piperonyl butoxide, against Anopheles fluviatilis in Odisha State, India	2016	Malaria Journal	Mentioned in paper	Susceptibile	Monitored for side effects not reported any	Followed Latin square design	Before and after
48	Ketoh, G. K. et al.	Efficacy of two PBO long lasting insecticidal nets against natural populations of Anopheles gambiae s.l. in experimental huts, Kolokopé, Togo.	2018	PLoS One	Mentioned in paper	Susceptibile	Monitored for side effects not reported any	Arms were rotated 2 times (2x2) as per latin square design	Before and after
49	Gunasekaran, K., et al.	Bio-efficacy of LifeNet, a deltamethrin incorporated long-lasting insecticidal net, as assessed in experimental huts against Anopheles fluviatilis, a major malaria vector in east-central India.	2018	Acta Trop.	Mentioned in paper	Susceptibile	LifeNet arms had nose irritation and itching on their face and hands for one week, but subsided afterwards Reduced mosquito bites in the huts and an undisturbed night sleep throughout the study period were the perceived benefitsby the volunteers.	Latin Square Rotation scheme is folllowed by 6 arms	Before and after
50	Toe, K. H. et al.	Do bednets including piperonyl butoxide offer additional protection against populations of Anopheles gambiae s.l. that are highly resistant to pyrethroids? An experimental hut evaluation in Burkina Fasov.	2018	Med. Vet. Entomol.	Not presented in paper	Susceptibile	Not reported in paper	Latin Square Rotation scheme is folllowed by 6 arms	Unwashed
51	Mahande, A. M., et al.	Bio-efficacy of DuraNet® long-lasting insecticidal nets against wild populations of Anopheles arabiensis in experimental huts.	2018	Trop. Med. Health	Not presented in paper	Resistant	There were no reported negative side effects such as itching, dizziness, or nose running	Latin Square Rotation scheme is folllowed by 6 arms	Before and after washing
52	Camara, S. et al.	Efficacy of Interceptor® G2, a new long-lasting insecticidal net against wild pyrethroid-resistant Anopheles gambiae s.s. from Côte d’Ivoire: A semi-field trial.	2018	Parasite	Not presented in paper	Resistant	No adverse effects reported	Followed Latin square design	Before and after washing
53	Djènontin, A. et al.	Insecticidal and sterilizing effect of Olyset Duo®, a permethrin and pyriproxyfen mixture net against pyrethroid-susceptible and -resistant strains of Anopheles gambiae s.s.: A release-recapture assay in experimental huts.	2015	Parasite	Not presented in paper	Resistant	No adverse effects reported	Arms were rotated 2 time as per latin square design	Before and after washing
54	Kasinathan, G. et al.	Evaluation of MAGNet, a long-lasting insecticidal mosquito net against Anopheles fluviatilis in experimental huts in India.	2019	Malar. J.	Mentioned in paper	Susceptibile	Monitored adverse effects but not reported	Followed Latin square design	Before and after washing
55	Bayili, K. et al.	Experimental hut evaluation of DawaPlus 3.0 LN and DawaPlus 4.0 LN treated with deltamethrin and PBO against free-flying populations of Anopheles gambiae s.l. in Vallée du Kou, Burkina Faso.	2019	PLoS One	Mentioned in paper	Susceptibile	No adverse effects reported	Arms were rotated 2 time as per latin square design	Before and after washing
56	Kweka, E. J. et al.	Bio-efficacy and wash resistance of MAGNet long-lasting insecticidal net against wild populations of Anopheles funestus in experimental huts in Muheza, Tanzania.	2019	Malar. J.	Not presented in paper	Resistant	Not reported in paper	Latin Square Rotation scheme is folllowed by 6 arms	Before and after washing
57	Oumbouke, W. A., et al.	Evaluation of standard pyrethroid based LNs (MiraNet and MagNet) in experimental huts against pyrethroid resistant Anopheles gambiae s.l. M’bé, Côte d’Ivoire: Potential for impact on vectorial capacity.	2019	PLoS One	Mentioned in paper	Susceptibile	No adverse effects reported	Arms were rotated based on latin square scheme	Before and after washing
58	Gunasekaran, K. et al.	Evaluation of DawaPlus 3.0 and DawaPlus 4.0, deltamethrin-PBO combination nets against pyrethroid-resistant Anopheles culicifacies in experimental huts in India.	2020	Malar. J.	Mentioned in paper	Resistant	No adverse effects reported	Latin Square Rotation scheme is folllowed by 7 arms	Before and after washing
59	Ngufor, C., et al.	Efficacy of Royal Guard, a new alpha-cypermethrin and pyriproxyfen treated mosquito net, against pyrethroid-resistant malaria vectors.	2020	Sci. Rep.	Mentioned in paper	Susceptibile	Not reported in paper	Latin Square Rotation scheme is folllowed by 7 arms	Before and after washing
60	Kasinathan, G. et al.	Efficacy evaluation of Veeralin LN, a PBO-incorporated alpha-cypermethrin long-lasting insecticidal net against Anopheles culicifacies in experimental huts in Odisha State.	2020	Malar. J.	Mentioned in paper	Resistant	Not reported in paper	Latin Square Rotation scheme is folllowed	Before and after washing
61	Clegban, C. M. Y. et al.	Evaluation of Yahe® and Panda® 2.0 long-lasting insecticidal nets against wild pyrethroid-resistant Anopheles gambiae s.l. from Côte d’Ivoire: an experimental hut trial.	2021	Parasites & Vectors	Mentioned in paper	Susceptibile	No adverse effects reported	Latin Square Rotation scheme is folllowed	Before and after washing
62	Tungu, P. K. et al.	Field evaluation of Veeralin, an alpha-cypermethrin + PBO long-lasting insecticidal net, against natural populations of Anopheles funestus in experimental huts in Muheza, Tanzania.	2021	Curr. Res. Parasitol. Vector-Borne Dis.	Not mentioned in paper	Resistant	Not reported in paper	Latin Square Rotation scheme is folllowed by 6 arms	Before and after washing
63	Tungu, P. K., et al.	Efficacy of interceptor® G2, a long-lasting insecticide mixture net treated with chlorfenapyr and alpha-cypermethrin against Anopheles funestus: experimental hut trials in north-eastern Tanzania.	2021	Malar. J.	Mentioned in paper	Susceptibile	Not reported in paper	Latin Square Rotation scheme is folllowed by 6 arms	Before and after washing
64	Gebremariam et.al 2021	Evaluation of Long-Lasting Insecticidal Nets (DuraNet®) Under laboratory and Semi-Field Conditions Using Experimental Huts Against Anopheles Mosquitoes in Jimma Zone, Southwestern Ethiopia	2021	Environ Health Insights.	Not presented in paper	Resistant	Not reported in paper	Randomly rotated among the arms	Before and after washing
65	Azizi, S. et al.	Implementing OECD GLP principles for the evaluation of novel vector control tools: a case study with two novel LLINs, SafeNet® and SafeNet NF®.	2022	Malar. J.	Not presented in paper	Susceptibile	Not reported in paper	Latin Square Rotation scheme is folllowed	Before and after washing
66	Zahouli et.al 2023	Small-scale field evaluation of PermaNet® Dual (a long-lasting net coated with a mixture of chlorfenapyr and deltamethrin) against pyrethroid-resistant Anopheles gambiae mosquitoes from Tiassalé, Côte d’Ivoire	2023	Malar. J.	Mentioned in paper	Resistant	No adverse effects reported	Latin Square Rotation scheme is folllowed	Before and after washing

## Sheet: 3-Relative risk Data
ref	Author	candidate	comparator		mort	mortc	alive	total	alivec	totalc	RR	LL	UL			ref	reference number
40	Tungu et al 2010	PermaNet3.0	PermaNet2.0	csi	50	49	0	50	1	50	1.02	0.98	1.06			mort	Mosquito died using candidate
41	Malima et al.,2013	Interceptor	CTN	csi	50	34	0	50	16	50	1.47	1.28	1.66			total	Total mosquito used in the candidate net
43	Gunasekaran et al.,2014 (Olyset Plus)	OlysetNet	Untreated	csi	49	2	1	50	48	50	24.5	6.3	95.31			totalc	Total mosquito used in the comparator net
43	Gunasekaran et al.,2014 (Netprotect)	Netprotect	Untreated	csi	50	2	0	50	48	50	25	6.43	97.2			RR	Relative risk or risk ratio
43	Gunasekaran et al.,2014 (PermaNet 2.0)	PermaNet2.0	Untreated	csi	50	2	0	50	48	50	25	6.43	97.2			mortc	Mosquito net in the comparator net
43	Gunasekaran et al.,2014 (DuraNet)	DuraNet	Untreated	csi	50	2	0	50	48	50	25	6.43	97.2
43	Gunasekaran et al.,2014 (Interceptor)	Interceptor	Untreated	csi	49	2	1	50	48	50	24.5	6.29	95.31
44	Ngufor, C., et al., 2014 (Olyset Net Duo)	OlysetNetDuo	OlysetNet	csi	50	46	0	50	4	50	1.09	1	1.18
45	Koffi et al.,2015	OlysetNetDuo	OlysetNet	csi	39	7	11	50	43	50	5.57	2.76	11.25
46	Tungu et al.,2015	ICON_Maxx	CTN-Polyester	csi	46	6	4	50	44	50	7.67	3.6	16.31
47	Gunasekaran et al., 2016	Olyset Plus	OlysetNet	csi	50	50	0	50	0	50
48	Ketoh et al.,2018 (PermaNet 3.0)	PermaNet 3.0	Untreated	csi	50	0	0	50	50	50
48	Ketoh et al.,2018 (Olyset Plus)	Olyset Plus	Untreated	csi	49	0	1	50	50	50
48	Ketoh et al.,2018 (Yorkool)	Yorkool	Untreated	csi	48	0	2	50	50	50
49	Gunasekaran et al.,2018	LifeNet	CTN-Polyester	csi	50	28	0	50	22	50	1.78	1.39	2.28
50	Toe KH et al., 2018 (Olyset Plus)	Olyset Plus	OlysetNet	csi	49	47	1	50	3	50	1.04	0.96	1.13
50	Toe KH et al., 2018 (PermaNet 3.0)	PermaNet 3.0	PermaNet 2.0	csi	50	49	0	50	1	50	1.02	0.98	1.06
51	Mahande et al., 2018	DuraNet	PermaNet 3.0	csi	125	125	0	125	0	125
52	Camara et al. ,2018	Interceptor G2	Interceptor	csi	50	50	0	50	0	50
53	Djènontin et al., 2018 (Life Net)	Life Net	CTN-Polyester	csi	50	30	0	50	20	50	1.67	1.34	2.09
54	Kasinathan, G.,et al.,2019	MagNet	Dura Net	csi	50	50	0	50	0	50
55	Bayili et al.,2019 (DawaPlus 3.0)	DawaPlus 3.0	DawaPlus 2.0	csi	50	50	0	50	0	50
55	Bayili et al.,2019 (DawaPlus 4.0)	DawaPlus 4.0	DawaPlus 2.0	csi	50	50	0	50	0	50
56	Kweka et al.,2019 (MagNet)	MagNet	Dura Net	csi	124	123	1	125	2	125	1.01	0.98	1.04
57	Oumbouke WA, et.al 2019 (Mira Net)	Mira Net	Untreated	csi	49	0	1	50	50	50
57	Oumbouke WA, et.al 2019 (MagNet)	MagNet	Untreated	csi	49	0	1	50	50	50
58	Gunasekaran et al.,2020 (DawaPlus 3.0)	DawaPlus 3.0	DawaPlus 2.0	csi	35	17	15	50	33	50	2.06	1.34	3.15
58	Gunasekaran et al.,2021 (DawaPlus 4.0)	DawaPlus 4.0	DawaPlus 2.0	csi	18	17	32	50	33	50	1.06	0.62	1.81
59	Ngufor et al.,2020 (Royal Guard)	Royal Guard	Royal Sentry	csi	42	144	8	50	16	160	0.93	0.818	1.06
60	Kasinathan et al.,2020 (Veeralin )	Veeralin	MagNet	csi	50	39	0	50	11	50	1.28	1.11	1.49
61	Clegban et al.,2021 (Yahe Net)	Yahe Net	PermaNet 2.0	csi	45	44	5	50	6	50	1.02	0.89	1.17
61	Clegban et al.,2021 (Panda Net 2.0)	Panda Net 2.0	PermaNet 2.0	csi	48	44	2	50	6	50	1.09	0.97	1.23
62	Tungu et al.,2021 (Veeralin )	Veeralin	PermaNet 3.0	csi	25	125	25	25	0	125	0.5	0.38	0.66
63	Tungu, Michael et al.,2021 (Interceptor G2)	Interceptor G2	Interceptor G1	csi	43	50	7	50	0	50	0.86	0.77	0.96
65	Azizi S et.al.., 2021 (SafeNet NF)	SafeNet NF	Interceptor	csi	45	42	5	50	8	50	1.07	0.92	1.25
65	Azizi S et.al.., 2021 (SafeNet)	SafeNet	Untreated	csi	48	42	2	50	8	50	1.14	0.99	1.31
66	Zahouli et.al., 2023 (PermaNet Dual)	PermaNet Dual	PermaNet 3.0	csi	44	41	6	50	9	50	1.07	0.91	1.27

## Sheet: 4-Risk of Bias
	D1 Study arms	D2 Experimental Huts	D3 Human Volunteer	D4 Testing Method	D5 Mosquitoes per cone	D6 20 Washes	D7 Testing results	D8 Outcome measures	Overall
40_Tungu et.al 2010	Low	Low	Low	Low	Low	Low	Low	Low	Low
41_Malima et.al 2013	Low	Low	Low	Low	Low	Low	Low	Low	Low
42_Pennetieret et.al 2013	Low	Low	Low	Low	Low	Low	Unclear	Low	Low
43_Guna et.al 2014	Low	Low	Low	Low	Low	Low	Low	Low	Low
44_Ngufor et.al 2014	Low	Low	Low	Low	Low	Unclear	Low	Unclear	Unclear
45_Koffi et.al 2015	Low	Low	Low	Low	Unclear	Unclear	Low	Unclear	Unclear
46_Tungu et.al 2015	Low	Low	Low	Low	Low	Low	Low	Low	Low
47_Gunaet.al 2016	Low	Low	Low	Low	Low	Low	Low	Low	Low
48_Ketoh et.al 2018	Low	Low	Low	Low	Unclear	Low	Low	Low	Low
49_Guna et.al 2018	Low	Low	Low	Low	Low	Low	Low	Low	Low
50_Toe et.al 2018	Low	Low	Low	Low	Unclear	Low	Low	Low	Low
51_Mahande et.al 2018	Low	Low	Low	Low	Low	Low	Low	Low	Low
52_Camara et.al 2018	Low	Low	Low	Low	Low	Low	Low	Low	Low
53_Djenontin et.al 2018	Low	Low	Low	Low	Low	Low	Low	Low	Low
54_Kasi et.al 2019	Low	Low	Low	Low	Low	Low	Low	Low	Low
55_Bayili et.al 2019	Low	Low	Low	Low	Low	Low	Low	Unclear	Low
56_Kweka et.al 2019	Low	Low	Low	Low	Low	Low	Low	Low	Low
57_Oumbouk et.al 2019	Low	Low	Low	Low	Unclear	Low	Low	Low	Low
58_Guna et.al 2020	Low	Low	Low	Low	Low	Low	Low	Low	Low
59_Ngufor et.al 2020	Low	Low	Low	Low	Low	Low	Low	Low	Low
60_Kasi et.al 2020	Low	Low	Low	Low	Low	Low	Low	Low	Low
61_Clebag et.al 2021	Low	Low	Low	Low	Low	Low	Low	Low	Low
62_Tungu et.al 2021	Low	Low	Low	Low	Low	Low	Low	Low	Low
63_Tungu et.al 2021	Low	Low	Low	Low	Low	Low	Low	Low	Low
64_Gebremariam et.al 2021	Low	Low	Low	Low	Low	Low	Unclear	Unclear	Unclear
65_Azizi et.al 2022	Low	Low	Unclear	Low	Low	Low	Low	Unclear	Unclear
66_Zahouli et.al 2023	Low	Low	Low	Low	Low	Low	Low	Low	Low
